# Supplementary material for: HIV-1 drug resistance and genetic transmission networks among patients with sexually transmitted HIV in Ningxia, China
Source: Front Public Health. 2025 Jan 15;12:1485516. doi: 10.3389/fpubh.2024.1485516 (PMC11775904; doi:10.3389/fpubh.2024.1485516)
Supplement: Supplementary file 1 [file Data_Sheet_1.ZIP]

Archive with 3 entries (3 files):
- Figures-3.pdf
- Figures-1.pdf
- Figures-2.pdf
