# Supplementary material for: HIV-1 drug resistance and genetic transmission networks among patients with sexually transmitted HIV in Ningxia, China
Source: Front Public Health. 2025 Jan 15;12:1485516. doi: 10.3389/fpubh.2024.1485516 (PMC11775904; doi:10.3389/fpubh.2024.1485516)
Supplement: Supplementary file 2 [file Data_Sheet_2.ZIP › Table data all.xlsx]

## Sheet: table2data
序号	姓名	是否进入网络	地区	gene分组	性别	年龄分组	传播途径	药物分组	VL分组	CD4分组	婚姻状况	是否耐药
1	吴少斌	未入网	银川市	07_BC	男	30-49	异性传播	3ET	＞1w	200-500	已婚或有配偶	NO
2	杨冬梅	入网	固原市	07_BC	女	<30	异性传播	LPV/r	＞1w	＞500	未婚	NO
3	毛坚	未入网	银川市	07_BC	男	30-49	异性传播	LPV/r	1000-1w	＜200	已婚或有配偶	耐药
4	王广全	入网	银川市	01_AE	男	≥50	异性传播	3ET	＞1w	200-500	已婚或有配偶	NO
5	叶秀琴	入网	银川市	01_AE	女	≥50	异性传播	3ET	1000-1w	200-500	已婚或有配偶	NO
6	杨俊	未入网	银川市	B	男	30-49	异性传播	3ET	＞1w	＜200	未婚	耐药
7	曾华	未入网	石嘴山市	其他	男	30-49	异性传播	LPV/r	＞1w	＜200	离异或丧偶	耐药
8	徐润	入网	银川市	07_BC	男	30-49	异性传播	3ET	＞1w	＞500	已婚或有配偶	耐药
9	赵寅	入网	银川市	07_BC	男	30-49	异性传播	LPV/r	＞1w	＜200	已婚或有配偶	耐药
10	郝雁飞	未入网	银川市	01_AE	男	30-49	异性传播	3ET	＞1w	＜200	已婚或有配偶	耐药
11	刘海丽/燕	未入网	银川市	01_AE	女	30-49	异性传播	LPV/r	1000-1w	＜200	未婚	耐药
12	邵海霞	未入网	银川市	08_BC	女	<30	异性传播	LPV/r	1000-1w	200-500	已婚或有配偶	耐药
13	徐伟	入网	石嘴山市	01_AE	男	30-49	异性传播	3ET	＞1w	200-500	已婚或有配偶	耐药
14	袁有福	入网	固原市	07_BC	男	≥50	异性传播	3ET	＞1w	200-500	离异或丧偶	NO
15	张凤花	未入网	吴忠市	B	女	≥50	异性传播	3TN	1000-1w	200-500	离异或丧偶	耐药
16	郑文贺	入网	吴忠市	07_BC	女	30-49	异性传播	3ET	＞1w	＞500	已婚或有配偶	NO
17	秦文元	入网	银川市	07_BC	男	≥50	异性传播	3ET	＞1w	＜200	已婚或有配偶	NO
18	肖永平	未入网	银川市	07_BC	男	30-49	异性传播	3ET	1000-1w	＞500	已婚或有配偶	耐药
19	张健健	未入网	银川市	B	男	30-49	异性传播	3ET	1000-1w	＜200	未婚	NO
20	白小兵	未入网	银川市	07_BC	男	30-49	异性传播	自费药	＞1w	＜200	未婚	NO
21	郑晓霞	入网	石嘴山市	07_BC	女	<30	异性传播	3ET	1000-1w	＞500	离异或丧偶	NO
22	田凤花	入网	石嘴山市	07_BC	女	≥50	异性传播	3ET	1000-1w	＞500	已婚或有配偶	NO
23	狄祥	未入网	银川市	其他	男	30-49	异性传播	3ET	＞1w	＜200	未婚	耐药
24	芦丽勇	未入网	石嘴山市	08_BC	男	30-49	异性传播	3ET	＞1w	＜200	已婚或有配偶	NO
25	罗磊	未入网	中卫市	01_AE	男	30-49	异性传播	其他	＞1w	200-500	已婚或有配偶	耐药
26	余志刚	入网	石嘴山市	07_BC	男	≥50	异性传播	3ET	＞1w	200-500	离异或丧偶	耐药
27	李忠宁	未入网	银川市	07_BC	男	≥50	异性传播	3ET	＞1w	＜200	离异或丧偶	耐药
28	秦光明	入网	银川市	07_BC	男	30-49	异性传播	3AE	1000-1w	＜200	离异或丧偶	耐药
29	鄂国伟	入网	银川市	其他	男	<30	异性传播	自费药	＞1w	＜200	未婚	耐药
30	杨玲	未入网	吴忠市	07_BC	女	30-49	异性传播	3ET	＞1w	200-500	已婚或有配偶	耐药
31	马桂霞	未入网	吴忠市	其他	女	30-49	异性传播	3ET	＞1w	200-500	已婚或有配偶	耐药
32	吴小男	未入网	石嘴山市	07_BC	男	<30	异性传播	其他	＞1w	＜200	未婚	耐药
33	张敏	未入网	固原市	07_BC	男	30-49	异性传播	3ET	＞1w	＜200	离异或丧偶	耐药
34	马左林	未入网	固原市	07_BC	男	30-49	异性传播	3ET	＞1w	＜200	已婚或有配偶	NO
35	李军	入网	吴忠市	07_BC	男	30-49	异性传播	3ET	＞1w	＞500	已婚或有配偶	NO
36	杨秀兰	入网	吴忠市	08_BC	女	≥50	异性传播	3ET	＞1w	＜200	已婚或有配偶	耐药
37	马存花/马春花	未入网	固原市	07_BC	女	30-49	异性传播	3ET	＞1w	200-500	已婚或有配偶	耐药
38	张景伟	入网	中卫市	07_BC	男	30-49	异性传播	LPV/r	＞1w	＜200	未婚	耐药
39	王俊	未入网	石嘴山市	01_AE	男	<30	异性传播	3AN	＞1w	＞500	离异或丧偶	耐药
40	简春战	未入网	石嘴山市	01_AE	男	30-49	异性传播	3ET	＜1000	＞500	未婚	NO
41	王建中	未入网	银川市	07_BC	男	≥50	异性传播	3TN	＞1w	＜200	离异或丧偶	耐药
42	马望来	入网	固原市	B	男	<30	异性传播	3TN	＞1w	200-500	未婚	NO
43	宋宏峰	未入网	石嘴山市	07_BC	男	<30	异性传播	3TN	＞1w	＞500	未婚	NO
44	马兴国	入网	银川市	07_BC	男	≥50	异性传播	3TN	1000-1w	200-500	已婚或有配偶	NO
45	王勤祥	未入网	石嘴山市	07_BC	男	≥50	异性传播	3AE	1000-1w	200-500	未婚	耐药
46	冯黑妮	入网	银川市	01_AE	男	≥50	异性传播	自费药	＜1000	＜200	已婚或有配偶	NO
47	李玲	入网	银川市	07_BC	女	≥50	异性传播	3ET	1000-1w	200-500	离异或丧偶	NO
48	肖野	入网	银川市	07_BC	男	30-49	异性传播	3ET	1000-1w	200-500	未婚	NO
49	马伏贵	未入网	吴忠市	其他	男	≥50	异性传播	LPV/r	1000-1w	200-500	已婚或有配偶	耐药
50	马连枝	未入网	银川市	B	男	30-49	异性传播	其他	1000-1w	200-500	已婚或有配偶	NO
51	张吉有	入网	中卫市	01_AE	男	≥50	异性传播	3ET	1000-1w	＞500	已婚或有配偶	NO
52	王瑞红	未入网	银川市	08_BC	女	<30	异性传播	3ET	＞1w	＞500	未婚	NO
53	尤涛	入网	银川市	其他	男	30-49	异性传播	3ET	＞1w	200-500	未婚	NO
54	伏全永	未入网	银川市	07_BC	男	<30	异性传播	3ET	＞1w	＞500	未婚	NO
55	刘兴明	未入网	银川市	01_AE	男	≥50	异性传播	其他	＜1000	200-500	已婚或有配偶	NO
56	孟兵	未入网	银川市	07_BC	男	<30	异性传播	其他	＜1000	200-500	未婚	NO
57	唐仁	未入网	银川市	07_BC	男	≥50	异性传播	3TN	＜1000	＞500	已婚或有配偶	NO
58	程玲	未入网	石嘴山市	07_BC	女	30-49	异性传播	3ET	＜1000	200-500	已婚或有配偶	NO
59	方鑫	未入网	吴忠市	07_BC	男	30-49	异性传播	LPV/r	＜1000	＞500	离异或丧偶	NO
60	俞琛	未入网	石嘴山市	01_AE	男	30-49	异性传播	3TN	＜1000	＞500	未婚	NO
61	杜立强	未入网	银川市	07_BC	男	30-49	异性传播	3ET	＜1000	＞500	离异或丧偶	耐药
62	霍建伟	未入网	银川市	01_AE	男	30-49	异性传播	3ET	＞1w	＜200	未婚	耐药
63	秦文元	入网	银川市	07_BC	男	≥50	异性传播	3ET	＞1w	＜200	已婚或有配偶	NO
64	盛立平	入网	银川市	07_BC	男	30-49	异性传播	3ET	＞1w	＜200	已婚或有配偶	NO
65	田凤花	入网	银川市	07_BC	女	≥50	异性传播	3ET	＞1w	＞500	已婚或有配偶	NO
66	马思佳	未入网	银川市	01_AE	男	30-49	异性传播	3ET	＞1w	200-500	未婚	NO
67	王英山	入网	银川市	07_BC	男	≥50	异性传播	3ET	1000-1w	200-500	已婚或有配偶	NO
68	王建中	入网	银川市	07_BC	男	≥50	异性传播	3TN	1000-1w	＜200	离异或丧偶	耐药
69	宋洪峰	入网	银川市	01_AE	男	≥50	异性传播	3ET	＜1000	200-500	离异或丧偶	NO
70	马秀花	未入网	吴忠市	07_BC	女	30-49	异性传播	3ET	＞1w	＜200	已婚或有配偶	耐药
71	柳路路	未入网	吴忠市	07_BC	男	<30	异性传播	LPV/r	＞1w	＞500	未婚	NO
72	杜银瑞	入网	吴忠市	07_BC	男	<30	异性传播	3ET	＞1w	＞500	已婚或有配偶	NO
73	孙虎利	未入网	石嘴山市	其他	男	30-49	异性传播	3ET	＞1w	200-500	已婚或有配偶	耐药
74	马艳霞	入网	银川市	07_BC	女	30-49	异性传播	3ET	＞1w	＜200	已婚或有配偶	NO
75	王波	未入网	银川市	01_AE	男	30-49	异性传播	3ET	＞1w	200-500	未婚	NO
76	符志业	入网	银川市	07_BC	男	30-49	异性传播	3ET	＞1w	200-500	已婚或有配偶	NO
77	张仲岱	未入网	固原市	07_BC	男	≥50	异性传播	3ET	＞1w	＜200	已婚或有配偶	耐药
78	于木沙	入网	固原市	07_BC	男	30-49	异性传播	3ET	＞1w	＞500	已婚或有配偶	NO
79	杜涛	未入网	银川市	07_BC	男	<30	异性传播	3ET	＞1w	＞500	已婚或有配偶	NO
80	孙凤霞	入网	银川市	01_AE	女	≥50	异性传播	3ET	＞1w	＞500	已婚或有配偶	NO
81	王伟国	入网	银川市	07_BC	男	≥50	异性传播	3ET	＞1w	＞500	离异或丧偶	NO
82	张文莲	未入网	银川市	07_BC	女	≥50	异性传播	3ET	1000-1w	＞500	已婚或有配偶	NO
83	宁富军	未入网	银川市	07_BC	男	≥50	异性传播	3ET	1000-1w	200-500	已婚或有配偶	NO
84	王建宁	入网	银川市	B	男	30-49	异性传播	3ET	＜1000	＜200	离异或丧偶	NO
85	周伏军	入网	银川市	B	男	30-49	异性传播	3ET	＜1000	＞500	已婚或有配偶	NO
86	马望来	入网	固原市	B	男	<30	异性传播	3TN	＞1w	200-500	未婚	NO
87	辛团结	入网	固原市	B	男	30-49	异性传播	3TN	＞1w	200-500	离异或丧偶	NO
88	高志龙	未入网	固原市	07_BC	男	≥50	异性传播	3ET	1000-1w	200-500	离异或丧偶	NO
89	王程	未入网	银川市	01_AE	男	30-49	异性传播	3ET	＞1w	＞500	未婚	耐药
90	鄂国伟	入网	银川市	其他	男	<30	异性传播	自费药	＞1w	＜200	未婚	耐药
91	贺龙	未入网	固原市	07_BC	男	30-49	异性传播	3ET	＞1w	＜200	未婚	耐药
92	吴玉柱	未入网	石嘴山市	01_AE	男	≥50	异性传播	3ET	＞1w	200-500	离异或丧偶	NO
93	王玉娥	未入网	石嘴山市	07_BC	女	30-49	异性传播	3ET	＞1w	＞500	已婚或有配偶	NO
94	王勤科	未入网	石嘴山市	07_BC	男	≥50	异性传播	3AE	＞1w	＜200	未婚	NO
95	徐伟	入网	石嘴山市	01_AE	男	30-49	异性传播	LPV/r	＞1w	200-500	已婚或有配偶	耐药
96	王艳(PL)	未入网	石嘴山市	07_BC	女	<30	异性传播	3AE	＞1w	200-500	已婚或有配偶	耐药
97	祁国瑞	入网	石嘴山市	07_BC	男	30-49	异性传播	3ET	1000-1w	＜200	已婚或有配偶	NO
98	马学明	未入网	石嘴山市	01_AE	男	30-49	异性传播	3ET	1000-1w	＞500	已婚或有配偶	耐药
99	罗万宏	未入网	石嘴山市	01_AE	男	30-49	异性传播	3ET	＜1000	200-500	离异或丧偶	NO
100	陈军	未入网	吴忠市	07_BC	男	30-49	异性传播	3ET	＞1w	＜200	未婚	耐药
101	吴文澧	未入网	石嘴山市	07_BC	男	30-49	异性传播	3ET	＞1w	200-500	未婚	NO
102	董玉洁	未入网	石嘴山市	07_BC	男	30-49	异性传播	3ET	1000-1w	＞500	已婚或有配偶	耐药
103	曾华	未入网	石嘴山市	其他	男	30-49	异性传播	LPV/r	1000-1w	＜200	离异或丧偶	NO
104	马东明	未入网	石嘴山市	01_AE	男	30-49	异性传播	3ET	＜1000	200-500	未婚	NO
105	郑永兵	入网	石嘴山市	B	男	30-49	异性传播	3ET	＜1000	＞500	未婚	NO
106	李军(TX)	入网	吴忠市	07_BC	男	30-49	异性传播	3ET	＞1w	＞500	已婚或有配偶	NO
107	杨秀兰	入网	吴忠市	08_BC	女	≥50	异性传播	LPV/r	＞1w	＜200	已婚或有配偶	耐药
108	魏恩慧	未入网	吴忠市	07_BC	女	<30	异性传播	3ET	＞1w	＞500	已婚或有配偶	耐药
109	何少峰	未入网	吴忠市	B	男	30-49	异性传播	LPV/r	＞1w	200-500	已婚或有配偶	耐药
110	王淑霞	未入网	吴忠市	B	女	≥50	异性传播	3TN	1000-1w	＜200	已婚或有配偶	耐药
111	马志(致)远	未入网	吴忠市	07_BC	男	30-49	异性传播	3ET	＜1000	200-500	离异或丧偶	NO
112	杨冬梅	入网	固原市	07_BC	女	<30	异性传播	LPV/r	＞1w	＞500	未婚	NO
113	马鹏	入网	固原市	07_BC	男	<30	异性传播	3ET	＞1w	200-500	未婚	NO
114	舍金海	未入网	固原市	07_BC	男	≥50	异性传播	3ET	＞1w	200-500	已婚或有配偶	耐药
115	冯花女	未入网	固原市	07_BC	女	≥50	异性传播	3ET	1000-1w	＞500	已婚或有配偶	耐药
116	陈少虎	入网	固原市	07_BC	男	≥50	异性传播	3ET	＞1w	＜200	未婚	耐药
117	康沙来	入网	固原市	01_AE	女	30-49	异性传播	3ET	＞1w	200-500	已婚或有配偶	耐药
118	冶常有	入网	固原市	01_AE	男	30-49	异性传播	3ET	＞1w	＜200	已婚或有配偶	耐药
119	白改莉	入网	吴忠市	07_BC	女	30-49	异性传播	LPV/r	＞1w	200-500	已婚或有配偶	耐药
120	刘玉贤	未入网	吴忠市	07_BC	男	≥50	异性传播	3ET	＞1w	＜200	离异或丧偶	耐药
121	程建顺	入网	吴忠市	07_BC	男	≥50	异性传播	LPV/r	＞1w	＜200	已婚或有配偶	耐药
122	石仙	未入网	吴忠市	07_BC	女	<30	异性传播	3ET	＞1w	200-500	未婚	NO
123	白有霞	未入网	吴忠市	07_BC	女	≥50	异性传播	LPV/r	1000-1w	＜200	已婚或有配偶	耐药
124	哈建强	入网	吴忠市	07_BC	男	≥50	异性传播	LPV/r	＞1w	＜200	已婚或有配偶	耐药
125	谈玉勤	未入网	银川市	08_BC	女	≥50	异性传播	3ET	＞1w	200-500	离异或丧偶	NO
126	王广全	入网	银川市	01_AE	男	≥50	异性传播	3ET	＞1w	200-500	已婚或有配偶	NO
127	穆惠萍	未入网	银川市	07_BC	女	30-49	异性传播	自费药	＞1w	＞500	离异或丧偶	耐药
128	叶秀琴	入网	银川市	01_AE	女	≥50	异性传播	3ET	＞1w	200-500	已婚或有配偶	NO
129	席怀意	未入网	银川市	07_BC	男	≥50	异性传播	3ET	＞1w	＞500	已婚或有配偶	NO
130	张辉	未入网	银川市	其他	男	30-49	异性传播	3ET	1000-1w	＞500	未婚	NO
131	杨凯权	入网	银川市	01_AE	男	30-49	异性传播	LPV/r	1000-1w	＞500	离异或丧偶	耐药
132	赵寅	入网	银川市	07_BC	男	30-49	异性传播	LPV/r	＞1w	＜200	已婚或有配偶	耐药
133	席效辉	未入网	银川市	07_BC	男	<30	异性传播	3ET	＞1w	＞500	未婚	耐药
134	刘永霞	未入网	银川市	07_BC	女	30-49	异性传播	自费药	＞1w	＜200	未婚	NO
135	秦光明	入网	银川市	07_BC	男	≥50	异性传播	3AE	＞1w	200-500	离异或丧偶	耐药
136	张浩然	入网	银川市	07_BC	男	30-49	异性传播	3ET	＞1w	200-500	未婚	NO
137	陈伟	未入网	银川市	01_AE	男	30-49	异性传播	3ET	1000-1w	200-500	未婚	耐药
138	徐鸣辉	未入网	银川市	01_AE	男	30-49	异性传播	3ET	1000-1w	200-500	离异或丧偶	耐药
139	张文利	未入网	银川市	01_AE	男	≥50	异性传播	3ET	1000-1w	＞500	已婚或有配偶	NO
140	霍金辉	未入网	银川市	其他	男	30-49	异性传播	3ET	1000-1w	200-500	离异或丧偶	NO
141	张淑芳	未入网	银川市	07_BC	女	≥50	异性传播	3ET	1000-1w	200-500	已婚或有配偶	NO
142	潘银	未入网	银川市	B	男	30-49	异性传播	3ET	1000-1w	＜200	离异或丧偶	耐药
143	安永东	未入网	银川市	B	男	30-49	异性传播	3ET	1000-1w	200-500	已婚或有配偶	耐药
144	王艳(1YY)	未入网	银川市	07_BC	女	30-49	异性传播	3ET	1000-1w	＜200	离异或丧偶	NO
145	董有夫	未入网	银川市	07_BC	男	≥50	异性传播	3ET	1000-1w	200-500	离异或丧偶	耐药
146	瞿宁平	未入网	银川市	07_BC	男	≥50	异性传播	3ET	1000-1w	＜200	已婚或有配偶	NO
147	赵学宽	未入网	银川市	07_BC	男	≥50	异性传播	3ET	＜1000	200-500	已婚或有配偶	耐药
148	陈波	未入网	银川市	其他	男	30-49	异性传播	3ET	＜1000	＜200	已婚或有配偶	NO
149	韩正凯	未入网	银川市	07_BC	男	<30	异性传播	自费药	＜1000	200-500	离异或丧偶	NO
150	闫栋	未入网	固原市	01_AE	男	30-49	异性传播	3ET	＞1w	＜200	未婚	耐药
151	袁有福	入网	固原市	07_BC	男	≥50	异性传播	3ET	＞1w	200-500	离异或丧偶	NO
152	钱金忠	入网	固原市	01_AE	男	30-49	异性传播	3ET	＞1w	200-500	离异或丧偶	耐药
153	高志雄	未入网	固原市	01_AE	男	30-49	异性传播	3ET	＞1w	200-500	离异或丧偶	耐药
154	杨敏	未入网	固原市	01_AE	男	30-49	异性传播	3ET	1000-1w	＜200	离异或丧偶	耐药
155	张吉有	入网	中卫市	01_AE	男	≥50	异性传播	3ET	＞1w	＞500	已婚或有配偶	NO
156	王学慧	未入网	中卫市	07_BC	男	≥50	异性传播	3ET	＞1w	200-500	已婚或有配偶	NO
157	麦常宝	未入网	中卫市	01_AE	男	≥50	异性传播	LPV/r	＞1w	＜200	离异或丧偶	耐药
158	门光志0630	未入网	中卫市	01_AE	男	30-49	异性传播	3ET	＞1w	200-500	离异或丧偶	NO
159	周兴瑞	未入网	中卫市	07_BC	男	<30	异性传播	3ET	＞1w	200-500	未婚	NO
160	沈桂芳	未入网	中卫市	01_AE	女	≥50	异性传播	3AE	＞1w	200-500	已婚或有配偶	耐药
161	杨桂兰	未入网	中卫市	01_AE	女	≥50	异性传播	3ET	＞1w	200-500	已婚或有配偶	NO
162	张伏荣	入网	银川市	07_BC	男	30-49	同性传播	其他	1000-1w	＞500	已婚或有配偶	NO
163	姜双	未入网	银川市	07_BC	男	<30	同性传播	其他	＜1000	＞500	未婚	NO
164	李东晓	入网	银川市	07_BC	男	30-49	同性传播	3ET	＞1w	200-500	未婚	耐药
165	叶斌	未入网	银川市	07_BC	男	30-49	同性传播	LPV/r	1000-1w	200-500	未婚	耐药
166	张亮	入网	吴忠市	07_BC	男	30-49	同性传播	3ET	＞1w	＜200	未婚	NO
167	苏峰	未入网	吴忠市	07_BC	男	30-49	同性传播	3ET	＞1w	＞500	已婚或有配偶	NO
168	吴晓伟	入网	吴忠市	07_BC	男	≥50	同性传播	LPV/r	1000-1w	＞500	离异或丧偶	耐药
169	吕小军	入网	吴忠市	07_BC	男	30-49	同性传播	3TN	＞1w	＜200	已婚或有配偶	NO
170	周楠	未入网	吴忠市	07_BC	男	30-49	同性传播	3ET	＞1w	200-500	未婚	NO
171	柳喜军	入网	银川市	01_AE	男	30-49	同性传播	LPV/r	＞1w	200-500	未婚	耐药
172	王林	入网	吴忠市	07_BC	男	≥50	同性传播	3ET	1000-1w	200-500	已婚或有配偶	NO
173	蒋鑫	未入网	吴忠市	07_BC	男	<30	同性传播	3ET	＞1w	200-500	未婚	NO
174	赵亮	未入网	吴忠市	其他	男	<30	同性传播	3ET	＞1w	＞500	未婚	NO
175	祁明	未入网	银川市	01_AE	男	30-49	同性传播	自费药	＞1w	200-500	未婚	NO
176	杨勐	未入网	银川市	07_BC	男	<30	同性传播	自费药	1000-1w	200-500	未婚	NO
177	张三丰	入网	银川市	01_AE	男	30-49	同性传播	LPV/r	＞1w	＜200	已婚或有配偶	耐药
178	曾鸣	未入网	银川市	07_BC	男	30-49	同性传播	3ET	＞1w	200-500	未婚	NO
179	杨海山	未入网	银川市	其他	男	<30	同性传播	3ET	＞1w	＜200	未婚	耐药
180	赫广平	未入网	固原市	01_AE	男	30-49	同性传播	3ET	＞1w	＜200	不详	NO
181	陈乐	入网	银川市	01_AE	男	30-49	同性传播	自费药	＞1w	＞500	离异或丧偶	NO
182	李伟	入网	吴忠市	01_AE	男	30-49	同性传播	LPV/r	＞1w	＞500	未婚	耐药
183	朱正业	入网	吴忠市	07_BC	男	<30	同性传播	3ET	＞1w	＞500	未婚	NO
184	杨清国	未入网	吴忠市	01_AE	男	≥50	同性传播	其他	＞1w	＜200	离异或丧偶	NO
185	王宏利	入网	银川市	07_BC	男	30-49	同性传播	其他	1000-1w	200-500	已婚或有配偶	NO
186	马金福	未入网	吴忠市	07_BC	男	30-49	同性传播	3ET	＞1w	200-500	已婚或有配偶	耐药
187	虎哮/孝山	未入网	吴忠市	07_BC	男	30-49	同性传播	其他	＞1w	200-500	已婚或有配偶	耐药
188	罗君	入网	石嘴山市	01_AE	男	30-49	同性传播	3ET	＞1w	＜200	离异或丧偶	耐药
189	王明	入网	银川市	07_BC	男	30-49	同性传播	3ET	＜1000	＞500	未婚	NO
190	朱兴旺	未入网	固原市	01_AE	男	30-49	同性传播	3ET	＞1w	＜200	已婚或有配偶	耐药
191	王吟啸	未入网	石嘴山市	01_AE	男	<30	同性传播	3ET	＞1w	＞500	未婚	耐药
192	张喜强	入网	银川市	其他	男	<30	同性传播	3ET	＜1000	200-500	未婚	NO
193	汪海通	未入网	银川市	07_BC	男	<30	同性传播	3ET	＞1w	＞500	未婚	NO
194	李生祺	入网	吴忠市	07_BC	男	30-49	同性传播	3ET	＞1w	＜200	离异或丧偶	NO
195	王涛	入网	固原市	07_BC	男	30-49	同性传播	3ET	＞1w	＞500	未婚	耐药
196	徐彦	入网	石嘴山市	07_BC	男	≥50	同性传播	3ET	＞1w	＞500	离异或丧偶	NO
197	谢生对	入网	银川市	07_BC	男	30-49	同性传播	3ET	1000-1w	200-500	已婚或有配偶	NO
198	付建兵	未入网	银川市	07_BC	男	30-49	同性传播	3ET	1000-1w	200-500	离异或丧偶	耐药
199	杨彦贵	入网	银川市	07_BC	男	30-49	同性传播	3ET	1000-1w	＞500	离异或丧偶	NO
200	马少军	未入网	吴忠市	07_BC	男	30-49	同性传播	3ET	＞1w	＞500	离异或丧偶	耐药
201	杨强	入网	吴忠市	08_BC	男	≥50	同性传播	3ET	＜1000	＞500	离异或丧偶	NO
202	吴龚红	入网	银川市	08_BC	男	30-49	同性传播	3ET	＜1000	＞500	未婚	NO
203	谷书明	未入网	石嘴山市	07_BC	男	≥50	同性传播	3ET	＜1000	200-500	已婚或有配偶	NO
204	徐佳	未入网	石嘴山市	01_AE	男	30-49	同性传播	3ET	＞1w	＞500	未婚	NO
205	齐国军	入网	石嘴山市	01_AE	男	<30	同性传播	3ET	＞1w	200-500	未婚	NO
206	蒋永波	未入网	银川市	07_BC	男	30-49	同性传播	3ET	＞1w	＞500	未婚	NO
207	李东晓	入网	银川市	07_BC	男	30-49	同性传播	3ET	＞1w	200-500	未婚	耐药
208	薛立新	入网	固原市	07_BC	男	≥50	同性传播	3TN	＞1w	200-500	离异或丧偶	耐药
209	张天乐	未入网	银川市	01_AE	男	<30	同性传播	3ET	＞1w	＞500	未婚	NO
210	刘军科	未入网	银川市	07_BC	男	30-49	同性传播	3ET	＞1w	200-500	已婚或有配偶	NO
211	王昊东	入网	银川市	07_BC	男	≥50	同性传播	3ET	＞1w	＞500	未婚	NO
212	雷佳傲	未入网	银川市	01_AE	男	30-49	同性传播	3ET	＞1w	200-500	未婚	NO
213	柳海燕	入网	银川市	07_BC	男	30-49	同性传播	3ET	＞1w	200-500	已婚或有配偶	NO
214	车军	入网	银川市	07_BC	男	≥50	同性传播	3ET	＜1000	200-500	已婚或有配偶	NO
215	白晓云	未入网	石嘴山市	01_AE	男	<30	同性传播	3ET	＞1w	＜200	未婚	NO
216	丁高飞	入网	石嘴山市	07_BC	男	30-49	同性传播	3ET	＞1w	200-500	已婚或有配偶	NO
217	徐彦	入网	石嘴山市	07_BC	男	≥50	同性传播	3ET	＞1w	＞500	离异或丧偶	耐药
218	王学宁	未入网	石嘴山市	其他	男	30-49	同性传播	3TN	＞1w	200-500	离异或丧偶	耐药
219	罗君	入网	石嘴山市	01_AE	男	30-49	同性传播	3ET	＞1w	＜200	离异或丧偶	耐药
220	曹立军	入网	吴忠市	01_AE	男	30-49	同性传播	3ET	＞1w	200-500	已婚或有配偶	NO
221	雷昆	入网	吴忠市	07_BC	男	<30	同性传播	3ET	＞1w	＞500	未婚	NO
222	张晓楠	入网	吴忠市	07_BC	男	≥50	同性传播	3ET	＞1w	＞500	离异或丧偶	NO
223	郭江	未入网	吴忠市	其他	男	30-49	同性传播	3ET	＞1w	＞500	离异或丧偶	NO
224	王雨来	未入网	石嘴山市	07_BC	男	30-49	同性传播	3ET	＞1w	200-500	未婚	NO
225	李伟	入网	吴忠市	01_AE	男	30-49	同性传播	3TN	＞1w	＜200	未婚	耐药
226	韩佳乐	未入网	吴忠市	B	男	<30	同性传播	3ET	＞1w	200-500	未婚	NO
227	杨兴福	入网	吴忠市	07_BC	男	30-49	同性传播	自费药	＞1w	＜200	离异或丧偶	NO
228	吕小军	入网	吴忠市	07_BC	男	30-49	同性传播	3TN	＞1w	＜200	已婚或有配偶	NO
229	张亮	入网	吴忠市	07_BC	男	30-49	同性传播	3ET	＞1w	＜200	未婚	NO
230	吴晓伟	入网	吴忠市	07_BC	男	≥50	同性传播	3AN	＞1w	＞500	离异或丧偶	耐药
231	周楠	未入网	吴忠市	07_BC	男	30-49	同性传播	3ET	＞1w	200-500	未婚	耐药
232	邱建成	入网	吴忠市	07_BC	男	30-49	同性传播	3ET	＜1000	＞500	未婚	耐药
233	李生祺	入网	吴忠市	07_BC	男	30-49	同性传播	3ET	＞1w	＜200	离异或丧偶	NO
234	马超	入网	银川市	07_BC	男	30-49	同性传播	3ET	＞1w	200-500	离异或丧偶	NO
235	禹永惠	未入网	银川市	07_BC	男	<30	同性传播	3ET	1000-1w	＞500	未婚	NO
236	陈义满	入网	银川市	01_AE	男	<30	同性传播	3ET	＞1w	＜200	未婚	耐药
237	张三丰	入网	银川市	01_AE	男	30-49	同性传播	LPV/r	＞1w	＜200	已婚或有配偶	耐药
238	王保阳	入网	银川市	01_AE	男	30-49	同性传播	3ET	＞1w	200-500	未婚	耐药
239	陈阳	未入网	银川市	01_AE	男	30-49	同性传播	LPV/r	＞1w	200-500	未婚	耐药
240	孙爱龙	未入网	银川市	其他	男	30-49	同性传播	3ET	＞1w	200-500	未婚	NO
241	冯彦明	入网	银川市	07_BC	男	30-49	同性传播	3ET	＞1w	＞500	离异或丧偶	NO
242	丁盛国	未入网	银川市	07_BC	男	30-49	同性传播	3ET	＞1w	＞500	未婚	NO
243	安云发	入网	银川市	07_BC	男	30-49	同性传播	3ET	＞1w	＞500	未婚	NO
244	魏新玉	未入网	银川市	07_BC	男	30-49	同性传播	LPV/r	＞1w	＞500	未婚	耐药
245	苗海升	未入网	银川市	01_AE	男	30-49	同性传播	3ET	＞1w	200-500	未婚	NO
246	宋睿瑶	入网	银川市	07_BC	男	<30	同性传播	3ET	＞1w	＞500	未婚	NO
247	张二良	未入网	银川市	07_BC	男	30-49	同性传播	3ET	1000-1w	＞500	离异或丧偶	耐药
248	杨格尔	未入网	银川市	07_BC	男	<30	同性传播	3ET	1000-1w	＞500	未婚	NO
249	秦乐	入网	银川市	07_BC	男	30-49	同性传播	3ET	1000-1w	＞500	未婚	NO
250	张晓宁	未入网	银川市	B	男	<30	同性传播	3ET	1000-1w	200-500	未婚	NO
251	马泽龙	入网	银川市	07_BC	男	30-49	同性传播	3ET	1000-1w	200-500	离异或丧偶	NO
252	粱斌斌	未入网	银川市	07_BC	男	30-49	同性传播	3ET	1000-1w	200-500	未婚	NO
253	徐鹏	未入网	银川市	01_AE	男	<30	同性传播	3ET	1000-1w	＞500	未婚	NO
254	郭鹏举	未入网	银川市	07_BC	男	30-49	同性传播	3ET	1000-1w	＞500	未婚	NO
255	王新荣	未入网	银川市	07_BC	男	30-49	同性传播	3ET	＜1000	＞500	已婚或有配偶	NO
256	李学兵	入网	银川市	B	男	≥50	同性传播	3ET	＜1000	＞500	离异或丧偶	NO
257	唐功敬	入网	银川市	07_BC	男	30-49	同性传播	3ET	＜1000	200-500	已婚或有配偶	NO
258	柳喜军	入网	银川市	01_AE	男	30-49	同性传播	LPV/r	＜1000	＞500	未婚	耐药
259	王虎程	未入网	银川市	07_BC	男	<30	同性传播	3ET	＜1000	＞500	未婚	NO
260	张凌焰	未入网	银川市	01_AE	男	30-49	同性传播	LPV/r	＜1000	＞500	未婚	NO
261	李魏	入网	银川市	07_BC	男	30-49	同性传播	3ET	＞1w	200-500	离异或丧偶	NO
262	毛嘉隆	入网	银川市	07_BC	男	30-49	同性传播	3ET	＞1w	200-500	离异或丧偶	NO
263	杨安军	入网	固原市	01_AE	男	<30	同性传播	3TN	＞1w	200-500	未婚	耐药
264	陆杰	未入网	中卫市	07_BC	男	<30	同性传播	3ET	＞1w	200-500	未婚	NO
265	王开有	未入网	中卫市	B	男	≥50	同性传播	3ET	＞1w	＜200	已婚或有配偶	耐药
266	谢军	入网	中卫市	07_BC	男	<30	同性传播	自费药	＞1w	＜200	未婚	耐药
267	杨初朴	未入网	中卫市	01_AE	男	<30	同性传播	3ET	＞1w	＜200	未婚	耐药
268	麦生顺	未入网	中卫市	B	男	<30	同性传播	3ET	＞1w	＜200	未婚	耐药
269	刘鑫	未入网	中卫市	07_BC	男	<30	同性传播	3ET	1000-1w	＞500	未婚	NO
